# Supplementary material for: 3-[(3-Hydroxypropyl)amino]-1-phenyl­but-2-en-1-one
Source: Acta Crystallogr Sect E Struct Rep Online. 2008 Dec 24;65(Pt 1):o206. doi: 10.1107/S1600536808043183 (PMC2968111; doi:10.1107/S1600536808043183)
Supplement: Supplementary file 2 [file e-65-0o206-Isup2.hkl]

#
# h,k,l, Fc-squared, Fo-squared, sigma(Fo-squared) and status flag
#
data_I
_shelx_title ' ORTHO in P2(1)2(1)2(1)'
_shelx_refln_list_code          4
_shelx_F_calc_maximum      117.28
_exptl_crystal_F_000       472.00
_reflns_d_resolution_high  0.8416
 
loop_
 _symmetry_equiv_pos_as_xyz
 'x, y, z'
 '-x+1/2, -y, z+1/2'
 '-x, y+1/2, -z+1/2'
 'x+1/2, -y+1/2, -z'
 
_cell_length_a     5.9131
_cell_length_b     8.0101
_cell_length_c    24.9626
_cell_angle_alpha  90.000
_cell_angle_beta   90.000
_cell_angle_gamma  90.000
 
_shelx_F_squared_multiplier     1.000
 
loop_
 _refln_index_h
 _refln_index_k
 _refln_index_l
 _refln_F_squared_calc
 _refln_F_squared_meas
 _refln_F_squared_sigma
 _refln_observed_status
   2   0   0      498.98      473.65      5.53 o
   4   0   0        9.32        7.12      0.61 o
   6   0   0      336.75      347.38     11.40 o
   1   1   0      135.67      114.39      0.86 o
   2   1   0     1837.11     1854.18     17.25 o
   3   1   0        1.05        2.56      0.15 o
   4   1   0        8.26        8.17      0.36 o
   5   1   0       52.31       48.93      1.31 o
   6   1   0        3.90        4.00      0.75 o
   0   2   0     2924.56     2787.60     30.92 o
   1   2   0        6.93       10.06      0.18 o
   2   2   0      110.90      114.29      1.01 o
   3   2   0      400.74      457.81      4.83 o
   4   2   0        0.55        1.74      0.52 o
   5   2   0        6.96        6.16      0.62 o
   6   2   0        5.79        4.35      0.58 o
   1   3   0      104.01       94.10      0.91 o
   2   3   0      229.40      248.51      2.14 o
   3   3   0       49.98       57.57      0.65 o
   4   3   0       55.68       55.98      0.94 o
   5   3   0        1.46        0.87      0.35 o
   6   3   0        3.54        6.08      0.60 o
   0   4   0       32.82       31.44      0.91 o
   1   4   0        1.81        2.43      0.22 o
   2   4   0      231.01      202.70      1.87 o
   3   4   0       62.08       57.53      0.86 o
   4   4   0       89.04       84.69      1.55 o
   5   4   0       22.49       23.15      1.11 o
   6   4   0       30.90       35.52      1.22 o
   1   5   0        2.34        3.74      0.26 o
   2   5   0        2.99        4.23      0.24 o
   3   5   0       13.07       13.25      0.39 o
   4   5   0       85.77       75.17      1.29 o
   5   5   0       41.28       37.32      1.49 o
   0   6   0        6.91        8.83      0.62 o
   1   6   0        6.66        5.80      0.45 o
   2   6   0       82.76       86.94      1.76 o
   3   6   0      129.11      131.10      1.83 o
   4   6   0        9.88       10.48      0.50 o
   5   6   0        1.53        2.78      0.76 o
   1   7   0       10.37       13.63      0.75 o
   2   7   0       27.22       28.58      0.95 o
   3   7   0        3.15        2.59      0.47 o
   4   7   0        9.67       10.15      0.73 o
   0   8   0        8.92        7.22      1.49 o
   1   8   0       12.72       13.03      0.96 o
   2   8   0       12.20       12.07      0.80 o
   3   8   0       35.76       34.17      1.13 o
   1   9   0        0.60        0.18      0.80 o
   2   9   0       39.80       45.59      2.13 o
   1   0   1     1223.13     1120.54      9.92 o
   2   0   1      155.82      158.48      1.43 o
   3   0   1      139.04      135.07      1.37 o
   4   0   1       61.82       62.85      0.84 o
   5   0   1        0.39        1.00      0.37 o
   6   0   1      197.63      212.11      3.22 o
   7   0   1       22.05       21.42      1.30 o
   0   1   1      480.15      442.93     14.28 o
   1   1   1      362.33      323.21      1.70 o
   2   1   1      337.81      334.81      2.07 o
   3   1   1       73.28       71.12      0.58 o
   4   1   1       78.31       75.74      0.78 o
   5   1   1      197.01      202.16      2.28 o
   6   1   1        6.94        7.31      0.61 o
   0   2   1        5.21        7.49      0.28 o
   1   2   1      951.08      922.64      4.68 o
   2   2   1      918.84      990.63      5.30 o
   3   2   1     1178.91     1294.11      9.33 o
   4   2   1      228.04      222.84      2.04 o
   5   2   1        0.80        0.06      0.33 o
   6   2   1        4.59        4.78      0.40 o
   0   3   1       46.81       48.20      0.58 o
   1   3   1       25.54       28.05      0.26 o
   2   3   1      225.93      237.91      1.41 o
   3   3   1        3.86        4.66      0.13 o
   4   3   1       72.33       67.73      0.76 o
   5   3   1      115.90      120.55      1.49 o
   6   3   1        8.62        7.82      0.48 o
   0   4   1      984.53      991.05     10.32 o
   1   4   1      326.61      323.25      2.15 o
   2   4   1       14.79       14.55      0.23 o
   3   4   1      107.17      110.09      0.90 o
   4   4   1        5.69        6.63      0.32 o
   5   4   1       54.93       50.26      0.99 o
   6   4   1        9.77       10.06      0.52 o
   0   5   1        0.56        0.73      0.20 o
   1   5   1      191.36      175.75      1.35 o
   2   5   1       98.33       97.01      0.75 o
   3   5   1        6.48        5.94      0.20 o
   4   5   1        8.74        8.21      0.39 o
   5   5   1        1.35        0.03      0.45 o
   0   6   1       97.62      102.92      1.58 o
   1   6   1      177.28      167.42      1.35 o
   2   6   1       16.96       15.88      0.42 o
   3   6   1        8.22        9.74      0.34 o
   4   6   1       92.70      101.05      1.04 o
   5   6   1       36.69       35.94      1.10 o
   0   7   1        3.56        3.87      0.56 o
   1   7   1      406.26      405.97      4.26 o
   2   7   1       82.38       85.97      1.19 o
   3   7   1        0.64        0.71      0.30 o
   4   7   1       16.21       16.01      0.45 o
   0   8   1        3.26        3.04      1.27 o
   1   8   1        9.51       10.29      0.63 o
   2   8   1        5.47        6.13      0.42 o
   3   8   1        7.93        9.30      0.48 o
   0   9   1        0.20        0.19      0.80 o
   1   9   1       12.17       11.39      1.07 o
   2   9   1        2.47        2.77      0.68 o
   1   0   2     4965.04     4863.16     45.93 o
   2   0   2      325.60      307.17      2.85 o
   3   0   2       27.21       31.67      0.45 o
   4   0   2       32.24       32.89      0.61 o
   5   0   2      713.28      725.69      7.82 o
   6   0   2       39.99       42.46      1.67 o
   7   0   2        5.55        5.82      0.89 o
   0   1   2      417.80      426.56      5.29 o
   1   1   2     1014.32      988.63      5.31 o
   2   1   2      687.70      719.84      4.59 o
   3   1   2      200.47      200.86      1.46 o
   4   1   2       25.43       25.94      0.40 o
   5   1   2      191.57      184.21      2.35 o
   6   1   2       77.37       75.50      1.30 o
   0   2   2     7467.50     7538.26     55.41 o
   1   2   2      629.08      617.93      3.23 o
   2   2   2       24.46       26.71      0.22 o
   3   2   2      309.38      338.05      2.61 o
   4   2   2      100.77      110.07      1.24 o
   5   2   2       24.97       23.85      0.66 o
   6   2   2       37.12       34.79      0.82 o
   0   3   2       12.38       16.24      0.47 o
   1   3   2      113.96      122.04      0.80 o
   2   3   2      444.59      479.00      2.92 o
   3   3   2       44.83       47.75      0.45 o
   4   3   2       50.43       54.28      0.73 o
   5   3   2        7.24        6.29      0.33 o
   6   3   2        7.59        9.11      0.49 o
   0   4   2        0.91        3.41      0.23 o
   1   4   2     1176.21     1146.89      6.99 o
   2   4   2       53.43       57.12      0.48 o
   3   4   2       65.14       72.92      0.60 o
   4   4   2       23.02       21.52      0.46 o
   5   4   2       13.51       10.48      0.47 o
   6   4   2        8.21        6.93      0.48 o
   0   5   2       57.53       56.42      1.31 o
   1   5   2       63.01       66.23      0.65 o
   2   5   2        6.25        6.07      0.19 o
   3   5   2       41.84       42.73      0.48 o
   4   5   2       40.28       34.84      0.55 o
   5   5   2       19.51       17.44      0.76 o
   0   6   2       62.85       66.49      1.17 o
   1   6   2      207.99      212.97      1.83 o
   2   6   2      289.71      276.00      2.62 o
   3   6   2       38.75       42.84      0.59 o
   4   6   2       60.94       61.59      0.75 o
   5   6   2        3.03        2.70      0.51 o
   0   7   2       63.51       66.61      1.54 o
   1   7   2       56.05       57.80      0.95 o
   2   7   2       46.38       46.78      0.84 o
   3   7   2        6.39        6.70      0.40 o
   4   7   2       44.44       47.39      0.71 o
   0   8   2        1.81        1.16      0.85 o
   1   8   2       10.51        9.77      0.61 o
   2   8   2       25.76       24.26      0.67 o
   3   8   2       12.58       16.97      0.58 o
   0   9   2       16.88       17.34      1.45 o
   1   9   2        2.73        2.26      0.65 o
   2   9   2        0.90        1.50      0.65 o
   1   0   3     4178.15     4113.92     29.49 o
   2   0   3       74.76       68.41      0.59 o
   3   0   3      999.95     1014.37     10.52 o
   4   0   3       89.70       92.60      1.23 o
   5   0   3        1.19       -0.11      0.54 o
   6   0   3        0.17       -0.75      1.14 o
   0   1   3     1011.56      892.97      6.03 o
   1   1   3     6945.80     6976.47     40.44 o
   2   1   3      363.91      371.90      2.47 o
   3   1   3      406.26      419.28      3.04 o
   4   1   3      199.96      192.56      1.53 o
   5   1   3      282.59      289.89      2.59 o
   6   1   3        5.78        6.22      0.49 o
   0   2   3        4.94        5.38      0.15 o
   1   2   3      392.64      383.66      1.96 o
   2   2   3      243.48      257.62      1.78 o
   3   2   3      139.38      145.05      1.37 o
   4   2   3       68.42       74.69      0.80 o
   5   2   3       27.51       28.78      0.66 o
   6   2   3        5.73        5.91      0.43 o
   0   3   3     1066.04     1092.82      8.81 o
   1   3   3      182.11      180.43      1.16 o
   2   3   3     1012.40     1023.13      6.28 o
   3   3   3       18.53       18.50      0.32 o
   4   3   3      108.91      111.72      1.09 o
   5   3   3        2.79        2.33      0.26 o
   6   3   3       10.80       11.23      0.51 o
   0   4   3      762.53      813.12      8.70 o
   1   4   3      281.32      283.38      1.85 o
   2   4   3       21.78       22.77      0.27 o
   3   4   3       17.65       13.49      0.23 o
   4   4   3       70.34       67.76      0.88 o
   5   4   3       37.02       34.95      0.73 o
   6   4   3        7.84        8.20      0.68 o
   0   5   3      150.42      153.61      1.85 o
   1   5   3      313.69      308.97      2.05 o
   2   5   3       35.99       36.11      0.41 o
   3   5   3        6.25        5.15      0.21 o
   4   5   3        2.17        2.46      0.24 o
   5   5   3       12.96       11.73      0.59 o
   0   6   3        2.28        1.65      0.34 o
   1   6   3      157.78      154.04      1.36 o
   2   6   3      232.93      231.98      1.80 o
   3   6   3       34.23       32.84      0.59 o
   4   6   3      115.58      117.13      1.18 o
   5   6   3       11.45       12.54      0.68 o
   0   7   3      111.61      112.47      2.16 o
   1   7   3       30.63       34.07      0.69 o
   2   7   3       42.73       40.45      0.78 o
   3   7   3       21.87       20.93      0.74 o
   4   7   3       22.80       28.41      0.55 o
   0   8   3        0.31        2.10      0.91 o
   1   8   3        9.10        8.00      0.60 o
   2   8   3       20.47       22.81      0.64 o
   3   8   3        1.95        2.71      0.38 o
   0   9   3       15.26       19.29      1.48 o
   1   9   3        3.87        3.41      0.70 o
   2   9   3       10.58       13.22      0.92 o
   0   0   4      486.79      521.11      5.86 o
   1   0   4      839.02      783.47      8.47 o
   2   0   4      666.81      685.70      5.93 o
   3   0   4      352.97      350.01      3.50 o
   4   0   4        0.63        0.16      0.19 o
   5   0   4       19.36       19.20      0.87 o
   6   0   4       68.09       66.87      2.47 o
   0   1   4     1938.00     1949.52     12.22 o
   1   1   4     4509.49     4500.80     22.41 o
   2   1   4      520.30      529.01      3.61 o
   3   1   4      171.37      186.16      1.42 o
   4   1   4      119.18      111.07      1.01 o
   5   1   4      328.65      325.72      3.68 o
   6   1   4        4.39        5.41      0.45 o
   0   2   4      215.40      210.29      1.51 o
   1   2   4      915.65      899.69      4.58 o
   2   2   4      850.48      912.28      5.61 o
   3   2   4       98.02       95.79      1.07 o
   4   2   4       26.96       26.23      0.39 o
   5   2   4        9.71        9.28      0.39 o
   6   2   4       24.91       25.33      0.82 o
   0   3   4       55.36       59.42      0.64 o
   1   3   4      657.03      675.58      4.00 o
   2   3   4      346.32      368.33      2.11 o
   3   3   4       76.60       80.01      0.73 o
   4   3   4       43.66       43.99      0.61 o
   5   3   4       22.61       20.98      0.58 o
   6   3   4        4.46        3.64      0.60 o
   0   4   4      465.09      481.90      4.55 o
   1   4   4      216.55      225.49      1.45 o
   2   4   4       41.59       39.75      0.37 o
   3   4   4       38.38       37.05      0.39 o
   4   4   4       10.98       10.81      0.29 o
   5   4   4       28.11       25.05      0.70 o
   6   4   4       26.91       29.60      1.08 o
   0   5   4        0.16       -0.04      0.19 o
   1   5   4       98.82       90.07      0.77 o
   2   5   4       11.24       10.81      0.30 o
   3   5   4       16.82       14.76      0.32 o
   4   5   4       47.70       48.20      0.69 o
   5   5   4        2.81        4.62      0.57 o
   0   6   4       35.68       37.40      0.73 o
   1   6   4      133.29      132.48      1.12 o
   2   6   4      182.86      178.14      1.45 o
   3   6   4       83.76       84.02      0.89 o
   4   6   4       16.53       15.82      0.52 o
   5   6   4        1.12        1.49      0.46 o
   0   7   4      111.39      108.39      2.09 o
   1   7   4       70.44       70.63      0.93 o
   2   7   4       38.97       41.50      0.79 o
   3   7   4       50.44       58.17      0.79 o
   4   7   4        9.76        9.46      0.48 o
   0   8   4      130.85      130.77      3.65 o
   1   8   4       29.79       31.22      1.06 o
   2   8   4        2.76        2.86      0.42 o
   3   8   4        6.98        7.78      0.46 o
   0   9   4        1.80        1.98      0.92 o
   1   9   4        1.01        1.29      0.63 o
   2   9   4       15.53       17.53      0.74 o
   1   0   5        0.08        0.08      0.08 o
   2   0   5      329.94      336.28      2.95 o
   3   0   5       97.02       97.55      1.02 o
   4   0   5      287.39      298.69      3.07 o
   5   0   5      275.66      284.28      3.60 o
   6   0   5       41.09       44.37      1.62 o
   0   1   5      516.98      520.49      3.20 o
   1   1   5     3176.37     3114.20     14.84 o
   2   1   5      727.65      737.83      4.59 o
   3   1   5       41.39       44.30      0.50 o
   4   1   5      378.69      379.72      2.98 o
   5   1   5       39.99       38.65      0.84 o
   6   1   5       67.99       69.03      1.33 o
   0   2   5       12.94       15.71      0.32 o
   1   2   5      367.96      353.96      1.82 o
   2   2   5      110.62      118.87      0.82 o
   3   2   5       18.12       19.29      0.32 o
   4   2   5       63.96       58.22      0.99 o
   5   2   5       29.68       28.57      0.60 o
   6   2   5        1.74        1.29      0.37 o
   0   3   5     1607.71     1613.94     12.93 o
   1   3   5      682.85      690.96      4.13 o
   2   3   5      325.94      342.98      2.10 o
   3   3   5      212.74      219.37      1.66 o
   4   3   5      154.39      155.25      1.91 o
   5   3   5       24.90       25.18      0.92 o
   6   3   5       27.39       25.30      0.98 o
   0   4   5        9.85       11.14      0.30 o
   1   4   5       30.80       27.23      0.32 o
   2   4   5      190.02      187.44      1.22 o
   3   4   5       56.95       58.35      0.80 o
   4   4   5       38.22       45.91      0.54 o
   5   4   5       19.34       16.64      0.81 o
   6   4   5       22.44       24.51      1.01 o
   0   5   5       67.22       71.66      0.95 o
   1   5   5      104.62      100.45      0.81 o
   2   5   5      151.17      146.02      1.03 o
   3   5   5      199.52      200.81      1.67 o
   4   5   5      184.15      182.53      1.80 o
   5   5   5        1.78        2.00      0.38 o
   0   6   5        3.11        3.18      0.31 o
   1   6   5       28.74       29.44      0.43 o
   2   6   5      195.51      201.00      1.75 o
   3   6   5       42.28       41.10      0.58 o
   4   6   5       20.68       20.12      0.54 o
   5   6   5        0.75       -0.18      0.41 o
   0   7   5       44.83       46.63      1.29 o
   1   7   5       90.94       86.47      1.16 o
   2   7   5       25.54       25.36      0.64 o
   3   7   5        6.72        8.14      0.36 o
   4   7   5        2.92        3.98      0.29 o
   0   8   5       16.34       18.99      1.39 o
   1   8   5       29.59       28.54      1.04 o
   2   8   5       16.98       17.14      0.74 o
   3   8   5        8.55        9.38      0.48 o
   0   9   5        6.39        6.67      1.12 o
   1   9   5        0.28       -0.38      0.73 o
   0   0   6      437.16      422.67     10.52 o
   1   0   6        4.46        2.61      0.13 o
   2   0   6       16.00       15.49      0.25 o
   3   0   6       10.20       10.08      0.27 o
   4   0   6       11.68       12.17      0.39 o
   5   0   6      154.61      149.56      2.34 o
   6   0   6        4.92        4.74      0.76 o
   0   1   6    13755.63    14699.30    110.39 o
   1   1   6      784.35      786.20      3.77 o
   2   1   6      345.99      379.30      2.34 o
   3   1   6        7.74       13.27      0.25 o
   4   1   6      102.16      102.82      0.83 o
   5   1   6        0.57       -0.01      0.40 o
   6   1   6       74.52       75.38      1.84 o
   0   2   6      124.65      143.52      1.12 o
   1   2   6      602.84      575.84      3.08 o
   2   2   6      588.57      583.06      3.43 o
   3   2   6      148.54      149.44      1.20 o
   4   2   6       86.27       83.12      1.26 o
   5   2   6       57.61       53.17      1.27 o
   6   2   6        1.25        1.04      0.30 o
   0   3   6     1075.05     1078.32      7.89 o
   1   3   6      242.39      232.23      1.39 o
   2   3   6       35.99       34.25      0.38 o
   3   3   6       18.10       22.38      0.30 o
   4   3   6       19.15       19.12      0.59 o
   5   3   6       91.30       85.53      1.76 o
   6   3   6       15.59       15.24      0.80 o
   0   4   6       58.15       59.15      0.72 o
   1   4   6      227.16      222.73      1.49 o
   2   4   6      170.59      174.44      1.19 o
   3   4   6       17.78       17.32      0.30 o
   4   4   6        1.58        1.53      0.18 o
   5   4   6        4.19        2.40      0.53 o
   6   4   6       18.77       20.82      0.98 o
   0   5   6       16.45       21.55      0.44 o
   1   5   6      110.66      107.44      0.90 o
   2   5   6       94.37       88.50      0.68 o
   3   5   6      427.33      428.24      3.04 o
   4   5   6      106.85      100.57      1.14 o
   5   5   6       27.96       25.97      0.77 o
   0   6   6       10.47        9.55      0.37 o
   1   6   6        0.78        0.28      0.20 o
   2   6   6        8.12        9.25      0.31 o
   3   6   6       10.01        9.86      0.34 o
   4   6   6       44.76       41.82      0.75 o
   5   6   6       21.34       23.11      1.04 o
   0   7   6        3.30        1.74      0.62 o
   1   7   6       58.17       52.98      0.87 o
   2   7   6       14.47       14.96      0.55 o
   3   7   6       17.92       16.27      0.48 o
   4   7   6       10.02       10.09      0.40 o
   0   8   6        3.59        2.60      0.90 o
   1   8   6        7.07        9.44      0.70 o
   2   8   6        3.82        3.18      0.43 o
   3   8   6        5.75        6.67      0.44 o
   0   9   6        0.27       -0.22      0.94 o
   1   9   6        4.55        3.53      0.72 o
   1   0   7      361.44      337.25      2.85 o
   2   0   7       53.39       65.86      0.64 o
   3   0   7        5.30        5.60      0.26 o
   4   0   7       72.38       70.21      0.89 o
   5   0   7        2.44        1.42      0.84 o
   6   0   7        1.48       -0.21      1.19 o
   0   1   7     8014.24     8050.46     51.89 o
   1   1   7     2378.66     2345.95     12.08 o
   2   1   7      125.91      130.45      1.11 o
   3   1   7      514.02      549.42      3.98 o
   4   1   7       81.63       82.05      0.77 o
   5   1   7       10.48        9.93      0.39 o
   6   1   7        9.39       12.07      0.54 o
   0   2   7      186.69      186.94      1.42 o
   1   2   7      184.41      191.90      1.11 o
   2   2   7        2.01        1.66      0.10 o
   3   2   7      189.83      188.75      1.52 o
   4   2   7      241.25      243.07      2.38 o
   5   2   7       70.59       71.62      2.19 o
   6   2   7       17.66       18.59      0.64 o
   0   3   7     2128.90     2214.40     16.02 o
   1   3   7      644.20      641.96      3.48 o
   2   3   7       35.42       37.06      0.34 o
   3   3   7        3.77        4.52      0.16 o
   4   3   7        1.59        1.34      0.27 o
   5   3   7       22.65       20.76      0.88 o
   6   3   7       18.62       18.85      0.91 o
   0   4   7      227.60      246.33      2.17 o
   1   4   7      293.38      294.61      1.80 o
   2   4   7       20.91       19.67      0.27 o
   3   4   7        1.28        1.05      0.15 o
   4   4   7        4.96        5.95      0.24 o
   5   4   7       18.00       15.81      0.83 o
   6   4   7        4.22        5.49      0.67 o
   0   5   7        0.42        0.28      0.18 o
   1   5   7       26.10       26.36      0.37 o
   2   5   7      344.31      347.10      2.20 o
   3   5   7      172.50      175.43      1.40 o
   4   5   7        4.45        4.02      0.28 o
   5   5   7        1.61        1.00      0.43 o
   0   6   7       14.32       14.61      0.50 o
   1   6   7       27.42       27.48      0.43 o
   2   6   7       15.61       14.90      0.37 o
   3   6   7       24.09       20.91      0.47 o
   4   6   7        0.69        0.24      0.28 o
   5   6   7        0.27        0.36      0.41 o
   0   7   7        4.68        3.17      0.50 o
   1   7   7       34.36       34.21      0.74 o
   2   7   7       11.29       10.74      0.39 o
   3   7   7        4.13        3.88      0.30 o
   4   7   7       40.27       40.14      0.89 o
   0   8   7        4.25        5.52      1.26 o
   1   8   7      117.60      119.98      1.70 o
   2   8   7       22.04       20.39      0.70 o
   3   8   7        0.85        1.30      0.34 o
   0   9   7        6.63        8.73      1.19 o
   1   9   7        1.23        1.01      0.55 o
   0   0   8     1254.04     1220.13     19.35 o
   1   0   8        0.33        1.00      0.17 o
   2   0   8      533.31      568.56      5.01 o
   3   0   8       94.52      104.93      1.21 o
   4   0   8        1.32        1.06      0.20 o
   5   0   8      121.07      114.27      1.83 o
   6   0   8       21.25       19.67      1.93 o
   0   1   8       43.82       50.07      0.54 o
   1   1   8     1128.36     1064.52      5.51 o
   2   1   8      395.82      400.99      2.48 o
   3   1   8      458.72      495.32      3.27 o
   4   1   8       12.52       11.45      0.31 o
   5   1   8       74.18       76.02      0.96 o
   6   1   8       46.88       49.98      1.24 o
   0   2   8      258.19      256.53      1.99 o
   1   2   8      135.38      136.95      0.81 o
   2   2   8      156.24      158.10      1.07 o
   3   2   8       60.68       63.98      0.57 o
   4   2   8      209.06      206.80      1.96 o
   5   2   8       69.29       65.75      1.64 o
   6   2   8        7.44        8.98      0.91 o
   0   3   8     2122.97     2298.04     16.63 o
   1   3   8      183.79      176.14      1.05 o
   2   3   8       26.87       20.61      0.25 o
   3   3   8      105.82      106.19      0.82 o
   4   3   8       21.09       23.44      0.45 o
   5   3   8       13.59       12.94      0.75 o
   6   3   8       27.99       25.78      1.04 o
   0   4   8        0.76        0.73      0.16 o
   1   4   8      223.02      216.70      1.41 o
   2   4   8        9.72       10.33      0.21 o
   3   4   8       50.91       50.10      0.53 o
   4   4   8       78.54       76.62      0.88 o
   5   4   8       14.20       15.06      0.81 o
   6   4   8       12.17       15.31      0.90 o
   0   5   8       38.52       46.52      0.61 o
   1   5   8      202.43      198.93      1.46 o
   2   5   8      197.33      191.90      1.32 o
   3   5   8       41.67       40.85      0.53 o
   4   5   8       33.81       34.88      0.60 o
   5   5   8        6.04        5.52      0.65 o
   0   6   8       43.54       41.30      0.69 o
   1   6   8      101.06       99.03      0.90 o
   2   6   8       78.06       73.69      0.75 o
   3   6   8       39.78       37.35      0.60 o
   4   6   8       16.47       16.07      0.51 o
   5   6   8       11.15        9.33      0.42 o
   0   7   8       22.23       20.66      0.68 o
   1   7   8       17.72       18.70      0.48 o
   2   7   8        0.14       -0.23      0.23 o
   3   7   8        6.22        6.11      0.33 o
   4   7   8        0.27        0.44      0.37 o
   0   8   8       50.60       52.57      1.89 o
   1   8   8       49.30       53.46      0.99 o
   2   8   8        0.75        0.32      0.36 o
   3   8   8        1.26        1.27      0.35 o
   0   9   8        0.21       -0.45      0.76 o
   1   9   8        2.23        1.80      0.52 o
   1   0   9      760.52      727.12      5.89 o
   2   0   9       22.63       19.15      0.31 o
   3   0   9      228.47      251.75      2.66 o
   4   0   9      102.14      103.12      1.36 o
   5   0   9       13.55       14.03      0.60 o
   6   0   9        0.19        0.38      0.60 o
   0   1   9     3052.12     2933.17     21.28 o
   1   1   9       98.17      103.13      0.73 o
   2   1   9      240.11      247.65      1.63 o
   3   1   9      304.09      305.33      2.02 o
   4   1   9       47.56       48.25      0.56 o
   5   1   9       45.88       44.49      0.69 o
   6   1   9       36.35       36.88      1.01 o
   0   2   9      193.02      208.36      1.81 o
   1   2   9      426.80      398.73      2.16 o
   2   2   9      358.31      360.56      2.18 o
   3   2   9        2.04        3.07      0.14 o
   4   2   9      216.52      197.56      1.90 o
   5   2   9      155.74      142.39      2.48 o
   6   2   9        8.71        8.83      0.69 o
   0   3   9       46.59       62.04      0.67 o
   1   3   9       75.46       67.24      0.48 o
   2   3   9       68.08       70.26      0.54 o
   3   3   9       47.18       48.68      0.48 o
   4   3   9       26.44       24.29      0.49 o
   5   3   9       56.76       52.24      1.34 o
   6   3   9        0.29        0.77      0.52 o
   0   4   9      104.31      109.02      1.01 o
   1   4   9      168.01      176.94      1.15 o
   2   4   9      128.43      130.44      0.96 o
   3   4   9      125.73      120.99      0.98 o
   4   4   9       18.16       17.35      0.39 o
   5   4   9       21.12       21.80      0.97 o
   6   4   9       10.78       12.80      0.83 o
   0   5   9       77.71       81.25      1.01 o
   1   5   9       93.32       93.07      0.81 o
   2   5   9      313.99      300.71      2.04 o
   3   5   9       96.60      100.03      0.94 o
   4   5   9       51.50       48.63      0.72 o
   5   5   9        0.96        0.26      0.52 o
   0   6   9        5.33        4.41      0.33 o
   1   6   9       24.18       23.92      0.43 o
   2   6   9        2.84        4.20      0.24 o
   3   6   9       17.38       16.80      0.43 o
   4   6   9        1.71        1.15      0.34 o
   5   6   9        2.22        2.59      0.40 o
   0   7   9        6.47        7.48      0.48 o
   1   7   9        6.76        5.24      0.32 o
   2   7   9       12.97       11.30      0.42 o
   3   7   9        9.66        9.66      0.39 o
   4   7   9        5.23        6.15      0.48 o
   0   8   9      177.53      182.80      3.94 o
   1   8   9        2.73        3.03      0.41 o
   2   8   9        3.70        2.85      0.38 o
   3   8   9        0.86        0.34      0.34 o
   0   9   9        0.31       -0.16      0.69 o
   0   0  10      149.83      163.05      4.33 o
   1   0  10     1126.76     1142.97      9.65 o
   2   0  10       16.20       16.43      0.35 o
   3   0  10       57.84       55.03      0.77 o
   4   0  10        3.90        3.80      0.26 o
   5   0  10        3.40        2.78      0.46 o
   6   0  10        1.97        2.75      0.63 o
   0   1  10      214.62      233.64      1.79 o
   1   1  10      486.24      478.60      3.58 o
   2   1  10      261.07      275.81      1.73 o
   3   1  10       37.27       32.52      0.38 o
   4   1  10        2.75        3.37      0.22 o
   5   1  10        3.27        3.49      0.30 o
   6   1  10       48.67       49.74      1.20 o
   0   2  10      628.64      587.23      4.49 o
   1   2  10     1215.40     1204.25      6.42 o
   2   2  10      135.62      126.42      0.89 o
   3   2  10      135.15      130.22      0.95 o
   4   2  10      130.96      131.18      1.72 o
   5   2  10      249.25      249.95      3.88 o
   6   2  10        3.21        2.64      0.84 o
   0   3  10        0.73        0.25      0.14 o
   1   3  10       97.01      102.67      0.71 o
   2   3  10       28.29       26.07      0.29 o
   3   3  10       33.36       32.30      0.43 o
   4   3  10       30.35       29.95      0.58 o
   5   3  10        5.64        5.89      0.77 o
   6   3  10        3.83        3.20      0.61 o
   0   4  10        4.54        6.01      0.23 o
   1   4  10      106.48      115.94      0.77 o
   2   4  10      347.68      345.71      2.17 o
   3   4  10       54.06       51.12      0.56 o
   4   4  10       17.67       17.87      0.41 o
   5   4  10       20.24       22.95      0.98 o
   0   5  10      247.19      246.63      2.27 o
   1   5  10       14.13       13.63      0.28 o
   2   5  10       55.47       55.94      0.57 o
   3   5  10       68.74       64.59      0.69 o
   4   5  10        3.37        4.00      0.29 o
   5   5  10        2.68        2.48      0.60 o
   0   6  10        8.57        8.97      0.42 o
   1   6  10       58.11       52.86      0.67 o
   2   6  10       70.99       67.20      0.75 o
   3   6  10       49.10       48.64      0.69 o
   4   6  10       12.01       11.56      0.52 o
   0   7  10        9.85       10.49      0.65 o
   1   7  10       36.52       32.37      0.62 o
   2   7  10       22.56       25.16      0.85 o
   3   7  10        5.09        4.54      0.32 o
   4   7  10       17.73       17.25      0.66 o
   0   8  10       23.46       26.30      1.27 o
   1   8  10       16.44       18.16      0.62 o
   2   8  10        1.55        0.69      0.34 o
   1   0  11      106.23      115.67      2.35 o
   2   0  11     1399.73     1498.08     14.71 o
   3   0  11       37.85       40.62      0.50 o
   4   0  11        0.32        0.71      0.24 o
   5   0  11       18.46       17.76      0.75 o
   6   0  11        3.95        3.66      0.90 o
   0   1  11      486.74      474.33      3.67 o
   1   1  11        1.96        1.33      0.12 o
   2   1  11      135.42      127.01      0.86 o
   3   1  11      100.43      102.22      0.87 o
   4   1  11       27.18       24.89      0.44 o
   5   1  11       28.07       30.85      0.62 o
   6   1  11       15.37       15.45      0.71 o
   0   2  11      930.71      971.07      7.32 o
   1   2  11     1611.31     1609.65      8.37 o
   2   2  11      258.03      241.60      1.57 o
   3   2  11       21.47       22.19      0.30 o
   4   2  11       97.02       91.96      0.97 o
   5   2  11        9.30       11.97      0.67 o
   6   2  11       32.88       33.09      1.13 o
   0   3  11      127.49      120.87      1.12 o
   1   3  11       24.45       19.77      0.27 o
   2   3  11      146.99      145.17      0.98 o
   3   3  11       54.29       52.18      0.50 o
   4   3  11       70.89       70.85      0.79 o
   5   3  11        7.70        7.73      0.65 o
   6   3  11        4.70        5.57      0.66 o
   0   4  11        8.25       10.79      0.30 o
   1   4  11       19.42       17.50      0.24 o
   2   4  11       11.89       11.71      0.27 o
   3   4  11      217.52      217.33      1.91 o
   4   4  11        1.77        1.60      0.31 o
   5   4  11        4.81        5.37      0.67 o
   0   5  11       30.71       31.13      0.55 o
   1   5  11       45.50       40.64      0.46 o
   2   5  11      119.35      114.37      0.98 o
   3   5  11      159.02      159.65      1.74 o
   4   5  11        8.37        7.25      0.37 o
   5   5  11        5.03        4.29      0.60 o
   0   6  11       39.10       38.47      0.76 o
   1   6  11        9.95        8.26      0.33 o
   2   6  11        5.35        5.53      0.25 o
   3   6  11       32.33       32.73      0.56 o
   4   6  11        7.01        5.55      0.44 o
   0   7  11       30.79       28.15      0.67 o
   1   7  11        1.18        0.87      0.29 o
   2   7  11        5.58        6.17      0.44 o
   3   7  11        0.82        0.13      0.27 o
   0   8  11       18.88       21.35      1.16 o
   1   8  11       28.60       31.34      0.74 o
   2   8  11        1.38        2.20      0.45 o
   0   0  12      343.18      320.73      5.22 o
   1   0  12      227.77      223.51      2.04 o
   2   0  12      135.25      165.02      1.84 o
   3   0  12       32.61       24.60      0.47 o
   4   0  12      120.19      116.81      1.52 o
   5   0  12       24.65       24.02      0.85 o
   6   0  12        0.11       -0.20      0.56 o
   0   1  12       31.26       34.69      0.53 o
   1   1  12      275.52      263.20      1.65 o
   2   1  12       21.41       20.83      0.27 o
   3   1  12       25.91       22.27      0.34 o
   4   1  12       98.63       98.44      1.06 o
   5   1  12       91.02       88.41      1.18 o
   6   1  12        3.49        3.64      0.39 o
   0   2  12       75.01       83.45      0.79 o
   1   2  12      270.80      254.44      1.50 o
   2   2  12      524.97      492.80      2.95 o
   3   2  12       40.78       41.64      0.44 o
   4   2  12      315.71      298.75      2.40 o
   5   2  12        8.93        7.80      0.37 o
   6   2  12       12.74       14.25      0.95 o
   0   3  12       19.33       17.37      0.35 o
   1   3  12       53.68       50.01      0.42 o
   2   3  12        0.40        0.23      0.13 o
   3   3  12       32.30       30.79      0.39 o
   4   3  12       44.51       43.71      0.59 o
   5   3  12        2.10        2.64      0.55 o
   6   3  12       10.94       10.86      0.81 o
   0   4  12       63.76       62.51      0.73 o
   1   4  12       64.82       63.33      0.51 o
   2   4  12       20.09       20.78      0.33 o
   3   4  12      397.78      405.55      3.17 o
   4   4  12       63.89       59.88      0.80 o
   5   4  12       18.29       21.80      1.01 o
   0   5  12      122.17      122.98      1.28 o
   1   5  12       32.62       31.65      0.38 o
   2   5  12       49.18       50.32      0.60 o
   3   5  12       18.49       19.82      0.60 o
   4   5  12        4.21        2.47      0.31 o
   5   5  12       10.92       11.56      0.52 o
   0   6  12        6.83        4.65      0.38 o
   1   6  12       23.67       21.06      0.46 o
   2   6  12        5.33        3.87      0.25 o
   3   6  12        5.05        4.69      0.31 o
   4   6  12       21.19       21.09      0.67 o
   0   7  12        0.03       -0.31      0.31 o
   1   7  12       16.94       16.99      0.49 o
   2   7  12        9.30       10.12      0.44 o
   3   7  12       25.34       24.45      0.54 o
   0   8  12        6.37        6.69      0.81 o
   1   8  12        1.52        1.84      0.33 o
   2   8  12        2.45        3.85      0.67 o
   1   0  13      877.97      883.25      7.54 o
   2   0  13        4.00        3.55      0.25 o
   3   0  13      449.66      463.84      4.10 o
   4   0  13       30.78       34.95      0.66 o
   5   0  13        0.17       -0.06      0.41 o
   6   0  13        9.27       10.35      1.99 o
   0   1  13      273.58      280.77      2.24 o
   1   1  13      122.82      121.49      0.85 o
   2   1  13       58.23       52.58      0.49 o
   3   1  13       63.48       69.69      0.57 o
   4   1  13       20.34       16.45      0.39 o
   5   1  13        4.34        4.21      0.55 o
   6   1  13        3.80        5.37      0.51 o
   0   2  13        0.16        0.14      0.17 o
   1   2  13      668.91      646.29      3.61 o
   2   2  13      256.29      247.96      1.52 o
   3   2  13       24.71       23.49      0.35 o
   4   2  13       31.79       31.91      0.48 o
   5   2  13       44.34       42.67      1.02 o
   6   2  13       11.85       13.08      0.93 o
   0   3  13       36.83       36.62      0.55 o
   1   3  13      342.08      328.68      1.93 o
   2   3  13      122.59      122.55      0.94 o
   3   3  13      107.77      104.17      0.86 o
   4   3  13      118.67      117.03      1.18 o
   5   3  13       69.81       62.23      1.54 o
   0   4  13      242.24      245.77      2.12 o
   1   4  13       91.17       88.76      0.65 o
   2   4  13      112.06      111.45      0.84 o
   3   4  13      155.77      158.82      1.45 o
   4   4  13       45.91       42.09      0.66 o
   5   4  13        6.84        4.94      0.65 o
   0   5  13       26.40       26.44      0.54 o
   1   5  13       16.85       19.38      0.34 o
   2   5  13       66.09       60.31      0.68 o
   3   5  13       10.24        9.55      0.45 o
   4   5  13        0.92        0.04      0.28 o
   5   5  13        1.62        2.16      0.37 o
   0   6  13       12.47        6.86      0.47 o
   1   6  13        9.45        9.18      0.31 o
   2   6  13        9.41       10.00      0.32 o
   3   6  13       14.39       13.03      0.37 o
   4   6  13        4.25        4.32      0.43 o
   0   7  13        1.10        0.67      0.33 o
   1   7  13       16.77       17.42      0.50 o
   2   7  13       26.08       25.01      0.62 o
   3   7  13        8.89        8.23      0.46 o
   0   8  13        0.15        0.78      0.91 o
   1   8  13        9.52       10.51      0.45 o
   2   8  13       12.91       16.84      0.87 o
   0   0  14      152.55      140.84      3.28 o
   1   0  14        7.16        8.54      0.64 o
   2   0  14       86.69       81.64      1.00 o
   3   0  14       61.23       64.17      0.80 o
   4   0  14       71.19       71.69      1.11 o
   5   0  14       23.48       23.96      0.77 o
   6   0  14        0.00       -0.41      0.44 o
   0   1  14      159.58      155.59      1.33 o
   1   1  14       65.85       59.52      0.50 o
   2   1  14      183.16      187.86      1.34 o
   3   1  14       16.89       19.27      0.30 o
   4   1  14        4.12        3.56      0.25 o
   5   1  14        2.36        1.78      0.36 o
   6   1  14        0.52        0.98      0.44 o
   0   2  14      315.03      352.60      3.00 o
   1   2  14      263.62      262.24      1.67 o
   2   2  14       28.88       27.06      0.32 o
   3   2  14       51.64       49.43      0.53 o
   4   2  14       40.43       40.02      0.56 o
   5   2  14        1.07        0.32      0.28 o
   6   2  14        0.05        0.23      0.61 o
   0   3  14      116.47      113.36      1.49 o
   1   3  14       33.36       36.09      0.36 o
   2   3  14      142.17      139.61      1.06 o
   3   3  14       82.76       83.49      0.85 o
   4   3  14      134.87      133.26      1.33 o
   5   3  14        5.28        6.53      0.57 o
   0   4  14        0.01       -0.26      0.27 o
   1   4  14       36.13       35.00      0.38 o
   2   4  14      482.30      465.97      2.80 o
   3   4  14        0.77        1.03      0.26 o
   4   4  14       60.67       63.74      0.89 o
   5   4  14       15.30       18.68      1.01 o
   0   5  14      135.60      132.16      1.50 o
   1   5  14        1.25        1.70      0.25 o
   2   5  14       46.15       47.39      0.57 o
   3   5  14        8.06        7.23      0.56 o
   4   5  14       33.08       36.94      0.82 o
   0   6  14       59.78       51.41      1.07 o
   1   6  14       25.59       23.90      0.45 o
   2   6  14        8.09        6.10      0.29 o
   3   6  14        2.04        2.04      0.26 o
   4   6  14       12.92       12.01      0.56 o
   0   7  14       10.67       10.70      0.50 o
   1   7  14        0.33        0.19      0.27 o
   2   7  14       38.62       38.95      0.75 o
   3   7  14        1.55        1.74      0.27 o
   0   8  14        0.15       -0.22      0.75 o
   1   8  14        0.33       -0.30      0.30 o
   1   0  15       64.45       59.19      0.85 o
   2   0  15      114.95      121.95      1.29 o
   3   0  15        1.18        1.44      0.23 o
   4   0  15       96.33       97.23      1.52 o
   5   0  15       50.61       53.27      1.39 o
   6   0  15        0.98        1.58      0.65 o
   0   1  15      294.79      297.62      2.39 o
   1   1  15      152.64      152.20      1.05 o
   2   1  15       47.68       50.75      0.51 o
   3   1  15      143.10      135.91      1.09 o
   4   1  15      113.52      101.50      0.91 o
   5   1  15       21.50       19.63      0.70 o
   6   1  15        4.43        5.14      0.51 o
   0   2  15      663.32      655.44      5.39 o
   1   2  15      256.51      258.86      1.64 o
   2   2  15       77.88       72.27      0.62 o
   3   2  15        0.95        0.98      0.19 o
   4   2  15        1.07        1.46      0.22 o
   5   2  15        1.59        1.50      0.37 o
   0   3  15       39.87       37.70      0.58 o
   1   3  15       37.19       32.75      0.36 o
   2   3  15       48.85       53.54      0.55 o
   3   3  15      440.81      427.27      3.07 o
   4   3  15       31.18       32.08      0.53 o
   5   3  15        5.08        4.61      0.39 o
   0   4  15       20.82       21.42      0.46 o
   1   4  15       15.04       17.23      0.28 o
   2   4  15       96.55       95.29      0.75 o
   3   4  15      186.56      187.43      1.96 o
   4   4  15       15.60       17.77      0.50 o
   5   4  15        2.71        3.43      0.36 o
   0   5  15        9.66       10.49      0.47 o
   1   5  15       62.52       61.68      0.67 o
   2   5  15        6.88        6.87      0.41 o
   3   5  15       24.56       21.84      0.67 o
   4   5  15        7.94       10.46      0.50 o
   0   6  15       32.93       36.30      0.92 o
   1   6  15       33.70       30.06      0.52 o
   2   6  15       17.36       16.63      0.46 o
   3   6  15        5.39        5.19      0.46 o
   4   6  15        4.56        4.95      0.45 o
   0   7  15        4.26        3.79      0.40 o
   1   7  15        8.37        8.53      0.40 o
   2   7  15        1.83        1.53      0.38 o
   3   7  15        7.25        9.33      0.42 o
   0   8  15        0.00       -0.78      0.86 o
   1   8  15        1.12        0.70      0.35 o
   0   0  16       29.87       29.28      1.19 o
   1   0  16       52.76       60.13      0.75 o
   2   0  16       19.13       20.12      0.43 o
   3   0  16       12.04       11.16      0.42 o
   4   0  16       16.02       18.54      0.67 o
   5   0  16       27.09       26.33      1.00 o
   0   1  16      249.43      248.93      2.12 o
   1   1  16       97.76      107.09      0.80 o
   2   1  16        4.67        4.57      0.19 o
   3   1  16       22.62       22.72      0.40 o
   4   1  16       30.63       30.89      0.49 o
   5   1  16       53.32       46.84      0.87 o
   0   2  16      122.73      122.05      1.22 o
   1   2  16       36.18       35.18      0.37 o
   2   2  16        4.84        5.70      0.19 o
   3   2  16       21.24       19.00      0.43 o
   4   2  16       15.38       14.87      0.39 o
   5   2  16       15.88       16.90      0.66 o
   0   3  16        1.25        0.75      0.19 o
   1   3  16      223.03      215.64      1.38 o
   2   3  16      469.14      427.50      3.07 o
   3   3  16      107.69      109.06      1.12 o
   4   3  16      148.11      146.80      2.10 o
   5   3  16       22.94       21.46      0.72 o
   0   4  16       23.98       26.09      0.53 o
   1   4  16       45.70       43.12      0.46 o
   2   4  16        6.86        8.21      0.28 o
   3   4  16       94.43       96.28      1.17 o
   4   4  16       45.32       46.87      0.77 o
   5   4  16        3.19        3.41      0.38 o
   0   5  16       42.41       38.56      0.87 o
   1   5  16      158.90      153.74      1.28 o
   2   5  16       17.40       17.04      0.33 o
   3   5  16        6.17        6.06      0.41 o
   4   5  16        6.00        7.46      0.49 o
   0   6  16        0.23        0.09      0.46 o
   1   6  16        2.33        1.57      0.26 o
   2   6  16       13.28       11.34      0.41 o
   3   6  16        4.05        4.50      0.46 o
   0   7  16        2.06        0.67      0.34 o
   1   7  16        3.61        2.91      0.34 o
   2   7  16        1.14        1.53      0.37 o
   0   8  16        0.45        0.17      0.55 o
   1   0  17       64.30       63.72      0.79 o
   2   0  17       24.62       24.83      0.47 o
   3   0  17       30.00       30.90      0.66 o
   4   0  17       15.25       14.82      0.61 o
   5   0  17        0.16        0.62      0.48 o
   0   1  17       94.99       98.31      1.00 o
   1   1  17      240.20      241.39      1.62 o
   2   1  17      159.87      163.09      1.19 o
   3   1  17       23.57       22.82      0.43 o
   4   1  17       28.06       27.78      0.46 o
   5   1  17        2.04        2.29      0.38 o
   0   2  17      176.69      155.21      1.57 o
   1   2  17       55.55       55.66      0.50 o
   2   2  17       37.68       37.00      0.43 o
   3   2  17        9.79        9.42      0.47 o
   4   2  17       11.36       11.42      0.38 o
   5   2  17       13.98       16.58      0.62 o
   0   3  17        7.79        6.00      0.29 o
   1   3  17       19.10       22.87      0.34 o
   2   3  17      219.97      219.99      1.82 o
   3   3  17       94.65       91.58      1.10 o
   4   3  17       33.88       34.71      0.64 o
   5   3  17        2.61        3.18      0.44 o
   0   4  17      173.50      174.48      1.97 o
   1   4  17       74.92       74.49      0.71 o
   2   4  17       27.20       26.11      0.40 o
   3   4  17       81.49       84.71      1.11 o
   4   4  17        7.92        8.01      0.42 o
   0   5  17       15.98       16.26      0.64 o
   1   5  17       34.25       31.96      0.54 o
   2   5  17        3.25        2.86      0.22 o
   3   5  17       17.93       16.73      0.56 o
   4   5  17        0.28        0.51      0.42 o
   0   6  17       26.70       26.16      0.70 o
   1   6  17        2.69        2.70      0.29 o
   2   6  17        0.16        0.09      0.29 o
   3   6  17       24.02       23.54      0.70 o
   0   7  17        2.71        1.91      0.38 o
   1   7  17        2.50        3.06      0.32 o
   2   7  17       12.82       14.67      0.61 o
   0   0  18        4.54        6.10      0.43 o
   1   0  18       10.18       10.13      0.33 o
   2   0  18       41.45       38.10      0.59 o
   3   0  18        9.77        8.44      0.40 o
   4   0  18       14.42       15.82      0.49 o
   5   0  18        0.08        0.29      0.56 o
   0   1  18        2.27        3.51      0.19 o
   1   1  18       69.20       74.71      0.62 o
   2   1  18        8.32        7.80      0.23 o
   3   1  18       20.09       19.75      0.43 o
   4   1  18       82.09       77.84      0.85 o
   5   1  18       18.51       17.94      0.64 o
   0   2  18        1.53        2.09      0.25 o
   1   2  18       23.73       23.99      0.32 o
   2   2  18       29.69       28.18      0.53 o
   3   2  18       29.77       29.32      0.58 o
   4   2  18        8.02        7.79      0.34 o
   5   2  18       24.87       24.33      0.73 o
   0   3  18       46.29       44.46      0.68 o
   1   3  18      402.21      401.87      2.48 o
   2   3  18      305.97      291.42      2.33 o
   3   3  18       71.84       78.68      1.06 o
   4   3  18       52.43       60.60      0.84 o
   5   3  18        6.82        9.35      0.53 o
   0   4  18       85.15       86.32      1.19 o
   1   4  18        1.32        1.72      0.22 o
   2   4  18       67.13       65.98      0.79 o
   3   4  18       16.86       20.17      0.56 o
   4   4  18       42.35       39.75      0.77 o
   0   5  18        1.66        1.32      0.39 o
   1   5  18       14.80       16.37      0.46 o
   2   5  18       10.16       10.60      0.29 o
   3   5  18        8.10        8.49      0.47 o
   4   5  18       16.01       15.44      0.59 o
   0   6  18       54.88       50.25      1.05 o
   1   6  18       12.98       13.70      0.43 o
   2   6  18        5.05        5.82      0.37 o
   3   6  18        8.12        9.65      0.53 o
   0   7  18        0.32        0.16      0.35 o
   1   7  18        2.92        2.53      0.32 o
   2   7  18        3.89        6.10      0.57 o
   1   0  19       38.16       36.03      0.56 o
   2   0  19       68.86       71.71      0.92 o
   3   0  19       12.95       10.57      0.54 o
   4   0  19       92.57       90.93      1.18 o
   5   0  19       13.70       14.34      0.85 o
   0   1  19       31.28       29.84      0.45 o
   1   1  19      128.63      128.85      0.94 o
   2   1  19       45.58       42.47      0.56 o
   3   1  19       70.70       68.59      0.84 o
   4   1  19       50.86       49.67      0.67 o
   5   1  19        0.29        0.27      0.35 o
   0   2  19       10.37        9.72      0.34 o
   1   2  19      218.33      209.71      1.40 o
   2   2  19       42.06       42.06      0.58 o
   3   2  19       24.55       24.35      0.50 o
   4   2  19       16.94       15.52      0.53 o
   5   2  19       19.14       18.00      0.65 o
   0   3  19        5.97        4.66      0.33 o
   1   3  19       34.80       35.54      0.55 o
   2   3  19       82.53       84.87      0.91 o
   3   3  19       76.94       76.65      0.94 o
   4   3  19       21.70       23.97      0.58 o
   0   4  19      121.91      118.95      1.60 o
   1   4  19       32.75       30.32      0.43 o
   2   4  19      102.12      101.20      1.05 o
   3   4  19       63.19       62.34      1.04 o
   4   4  19       30.59       29.81      0.82 o
   0   5  19       59.06       51.87      1.13 o
   1   5  19       20.81       22.87      0.46 o
   2   5  19        2.83        3.76      0.23 o
   3   5  19        6.81        7.29      0.46 o
   0   6  19       28.47       29.30      0.78 o
   1   6  19        4.94        6.17      0.34 o
   2   6  19        2.93        3.64      0.33 o
   3   6  19        7.58        8.53      0.63 o
   0   7  19        1.59        1.16      0.40 o
   1   7  19        2.68        2.16      0.36 o
   0   0  20       63.00       66.07      1.10 o
   1   0  20       17.48       18.69      0.43 o
   2   0  20        8.61        9.82      0.46 o
   3   0  20        0.40       -0.28      0.28 o
   4   0  20       33.55       33.59      0.99 o
   5   0  20        7.22        8.57      1.04 o
   0   1  20        0.16        0.21      0.15 o
   1   1  20       14.68       16.17      0.39 o
   2   1  20        3.45        2.29      0.23 o
   3   1  20        8.19        8.11      0.34 o
   4   1  20        3.91        4.95      0.33 o
   5   1  20        7.32        7.57      0.51 o
   0   2  20        7.34       10.91      0.37 o
   1   2  20       25.95       28.33      0.67 o
   2   2  20        7.17        6.97      0.30 o
   3   2  20       31.22       32.19      0.63 o
   4   2  20        4.07        2.87      0.31 o
   0   3  20        0.00       -0.24      0.24 o
   1   3  20      114.04      115.68      0.98 o
   2   3  20      126.09      120.64      1.22 o
   3   3  20       55.71       59.79      0.85 o
   4   3  20       34.17       34.78      0.75 o
   0   4  20        8.48        9.35      0.55 o
   1   4  20        5.40        5.23      0.27 o
   2   4  20       15.92       15.60      0.43 o
   3   4  20       85.60       82.03      1.24 o
   4   4  20        0.64       -0.05      0.35 o
   0   5  20        6.07        5.69      0.51 o
   1   5  20       17.89       16.00      0.46 o
   2   5  20       29.72       29.88      0.47 o
   3   5  20        4.94        5.25      0.49 o
   0   6  20       54.58       52.77      1.30 o
   1   6  20        0.52        0.22      0.27 o
   2   6  20        3.67        4.13      0.30 o
   0   7  20        1.82        1.43      0.41 o
   1   0  21      155.87      149.73      1.61 o
   2   0  21      211.82      208.92      2.77 o
   3   0  21       35.69       34.52      0.78 o
   4   0  21       33.50       32.55      0.67 o
   0   1  21        6.24        6.27      0.41 o
   1   1  21       88.35       83.97      0.80 o
   2   1  21       20.77       18.52      0.46 o
   3   1  21        8.94        9.41      0.36 o
   4   1  21       26.18       29.13      0.55 o
   0   2  21      210.78      209.13      2.27 o
   1   2  21       18.28       20.10      0.43 o
   2   2  21       72.31       74.66      0.87 o
   3   2  21        2.70        2.53      0.29 o
   4   2  21        0.42       -0.17      0.28 o
   0   3  21        0.01        0.00      0.27 o
   1   3  21        9.18       11.22      0.30 o
   2   3  21       11.81       14.42      0.42 o
   3   3  21       47.34       50.57      0.80 o
   4   3  21        1.50        2.11      0.38 o
   0   4  21       53.93       52.89      1.14 o
   1   4  21       11.73       11.89      0.37 o
   2   4  21        7.87       12.14      0.58 o
   3   4  21      191.79      185.28      2.16 o
   0   5  21        0.17       -0.19      0.31 o
   1   5  21       23.00       22.78      0.50 o
   2   5  21        6.17        7.08      0.43 o
   3   5  21        5.51        5.45      0.63 o
   0   6  21        0.66        1.44      0.38 o
   1   6  21        1.38        1.54      0.31 o
   2   6  21        0.06       -0.18      0.23 o
   0   0  22        1.96        2.49      0.31 o
   1   0  22       16.23       19.61      0.50 o
   2   0  22        2.66        5.69      0.65 o
   3   0  22       45.85       48.70      0.96 o
   4   0  22       53.46       51.13      0.87 o
   0   1  22        1.21        1.23      0.26 o
   1   1  22       12.68       14.85      0.35 o
   2   1  22        2.30        1.71      0.27 o
   3   1  22       19.86       21.51      0.48 o
   4   1  22        9.45       10.73      0.33 o
   0   2  22       75.85       75.95      1.08 o
   1   2  22      104.75      100.94      1.09 o
   2   2  22      109.54      107.48      1.13 o
   3   2  22        4.62        3.98      0.32 o
   4   2  22       26.56       28.37      0.73 o
   0   3  22       53.56       52.67      0.95 o
   1   3  22       14.27       13.76      0.32 o
   2   3  22        3.41        1.98      0.26 o
   3   3  22       21.24       21.10      0.55 o
   4   3  22       50.42       52.89      1.00 o
   0   4  22        0.75        0.33      0.37 o
   1   4  22        9.94       11.48      0.37 o
   2   4  22       48.79       47.30      0.79 o
   3   4  22       11.49       12.67      0.62 o
   0   5  22        5.58        7.82      0.48 o
   1   5  22        0.53        0.94      0.25 o
   2   5  22        2.36        1.98      0.41 o
   0   6  22       11.68       13.57      0.60 o
   1   6  22       23.12       20.30      0.61 o
   1   0  23       20.16       20.04      0.54 o
   2   0  23       18.60       16.01      0.58 o
   3   0  23       78.49       71.52      1.21 o
   4   0  23       12.33       11.73      0.49 o
   0   1  23       46.27       45.15      0.87 o
   1   1  23       10.23       11.54      0.33 o
   2   1  23        1.62        0.97      0.27 o
   3   1  23        2.50        2.72      0.27 o
   4   1  23        9.61       10.90      0.36 o
   0   2  23        0.28        1.10      0.30 o
   1   2  23       42.60       46.95      0.68 o
   2   2  23       67.68       67.79      0.92 o
   3   2  23        6.34        5.45      0.34 o
   4   2  23       32.01       34.75      0.80 o
   0   3  23        2.00        2.43      0.35 o
   1   3  23       10.47       10.53      0.29 o
   2   3  23       16.53       17.03      0.48 o
   3   3  23        8.82        6.70      0.38 o
   0   4  23        3.40        3.10      0.45 o
   1   4  23       26.75       26.44      0.52 o
   2   4  23       58.06       60.35      1.05 o
   3   4  23        3.12        5.12      0.45 o
   0   5  23        0.56        0.30      0.36 o
   1   5  23        9.08       10.03      0.45 o
   2   5  23       11.63       13.09      0.48 o
   0   6  23        7.16        7.97      0.53 o
   0   0  24        6.45        7.55      0.40 o
   1   0  24       30.31       30.10      0.65 o
   2   0  24       32.19       27.20      0.75 o
   3   0  24        0.00        0.83      0.36 o
   4   0  24       30.58       31.49      0.72 o
   0   1  24       11.96       13.15      0.55 o
   1   1  24       43.37       47.48      0.67 o
   2   1  24       11.92       11.55      0.42 o
   3   1  24        6.79        7.01      0.34 o
   4   1  24       18.23       17.47      0.39 o
   0   2  24       47.39       44.48      0.97 o
   1   2  24       56.40       57.59      0.81 o
   2   2  24       18.22       17.54      0.50 o
   3   2  24       10.71       10.96      0.57 o
   0   3  24        7.74        8.17      0.50 o
   1   3  24        1.32        1.49      0.21 o
   2   3  24       15.47       16.20      0.49 o
   3   3  24        1.36        0.86      0.31 o
   0   4  24        1.03        1.26      0.35 o
   1   4  24        9.69       10.07      0.41 o
   2   4  24       13.64       12.62      0.46 o
   0   5  24       42.88       42.73      1.07 o
   1   5  24        2.02        2.82      0.30 o
   1   0  25        3.81        4.64      0.39 o
   2   0  25        7.97        6.46      0.46 o
   3   0  25       17.03       18.29      0.67 o
   0   1  25       18.46       17.83      0.48 o
   1   1  25       18.27       16.93      0.43 o
   2   1  25        4.80        5.60      0.35 o
   3   1  25       10.65       10.73      0.39 o
   0   2  25       29.35       32.15      0.96 o
   1   2  25      113.43      110.96      1.31 o
   2   2  25        7.58        6.81      0.41 o
   3   2  25        0.54        0.82      0.32 o
   0   3  25        1.60        1.28      0.32 o
   1   3  25       39.42       37.80      0.83 o
   2   3  25        2.76        2.94      0.33 o
   3   3  25       10.89       11.55      0.47 o
   0   4  25        1.79        2.28      0.45 o
   1   4  25        0.78        0.83      0.24 o
   2   4  25        8.80        9.67      0.46 o
   0   5  25        8.38        9.97      0.54 o
   0   0  26        1.98        2.21      0.75 o
   1   0  26       30.98       31.36      0.78 o
   2   0  26        2.06        3.91      0.43 o
   3   0  26       16.11       17.83      0.68 o
   0   1  26       22.99       25.25      0.67 o
   1   1  26       23.77       25.24      0.57 o
   2   1  26       15.89       13.76      0.42 o
   3   1  26       19.29       20.60      0.51 o
   0   2  26       14.07       15.05      0.53 o
   1   2  26       17.66       18.87      0.50 o
   2   2  26       11.04       10.72      0.48 o
   3   2  26        8.60       12.08      0.47 o
   0   3  26        1.85        3.59      0.38 o
   1   3  26       15.42       17.22      0.62 o
   2   3  26        1.77        1.75      0.32 o
   0   4  26        7.53        7.52      0.61 o
   1   4  26        7.26        6.94      0.31 o
   1   0  27        3.83        3.14      0.40 o
   2   0  27       20.80       19.75      0.71 o
   0   1  27       68.74       70.32      1.32 o
   1   1  27       33.42       32.07      0.60 o
   2   1  27        5.75        6.65      0.39 o
   0   2  27        8.60        8.36      0.44 o
   1   2  27        4.40        4.08      0.31 o
   2   2  27        5.32        4.39      0.43 o
   0   3  27        0.00        1.09      0.44 o
   1   3  27        7.09        7.22      0.49 o
   0   0  28        3.29        1.70      0.84 o
   1   0  28        0.29        0.15      0.40 o
   2   0  28        4.88        5.80      0.52 o
   0   1  28        8.06       13.01      0.83 o
   1   1  28       21.25       22.59      0.52 o
   2   1  28       31.77       35.27      0.74 o
   0   2  28        5.34        5.30      0.49 o
   1   2  28        2.62        2.48      0.71 o
   0   3  28       76.68       73.41      1.25 o
   1   0  29       18.56       19.58      0.71 o
   0   1  29       18.32       17.45      0.94 o
   1   1  29       35.70       37.13      0.73 o
   0   2  29       14.81       17.61      0.52 o
 
